# Supplementary material for: Hydrogen Gas Mitigates Acute Hypoxia-Induced Oxidative and Inflammatory Brain Injuries in Medaka (Oryzias latipes)
Source: Antioxidants (Basel). 2025 Sep 18;14(9):1130. doi: 10.3390/antiox14091130 (PMC12466362; doi:10.3390/antiox14091130)
Supplement: Supplementary file 1 [file antioxidants-14-01130-s001.zip]

Archive with 10 entries (9 files):
- antioxidants-3834752-supplementary/
- antioxidants-3834752-supplementary/antioxidants-3834752-Supplemental data.docx
- antioxidants-3834752-supplementary/Sup Fig 1.tiff
- antioxidants-3834752-supplementary/Sup Fig 2.tiff
- antioxidants-3834752-supplementary/Sup Fig 3.tiff
- antioxidants-3834752-supplementary/Sup Fig 4.tiff
- antioxidants-3834752-supplementary/Sup Fig 5.tiff
- antioxidants-3834752-supplementary/Sup Fig 6.tiff
- antioxidants-3834752-supplementary/Sup Fig 7.tiff
- antioxidants-3834752-supplementary/Sup video 1 hypoxia and DO.mp4
